# Supplementary material for: A multiresolution mixture generative adversarial network for video super-resolution
Source: PLoS One. 2020 Jul 10;15(7):e0235352. doi: 10.1371/journal.pone.0235352 (PMC7351143; doi:10.1371/journal.pone.0235352)
Supplement: S1 Data — (TXT) [file pone.0235352.s001.txt]

We provide two manners to get the datasets used in our manuscript, including Kaggle and Dryad websites. Note that, we split it into three parts because the size of dataset is too large.

First manner is Kaggle£º
1st part£º
www.kaggle.com/dataset/9b3ea25c3c763271a9909fc5562e175fb50806ee73bcdb03f63b3be385c8b860

2nd part£º
www.kaggle.com/dataset/76f90cf5a4f09134cf823d5b873989acf33d30eef14d64347b1ef2ad7779ebdf

3rd part£º
www.kaggle.com/dataset/235b318f7335ce52fa5b08e21047c549dfbcba31dcc36d273ae6cc6b756d68c4


Second manner is Dryad£º
1st part£º
Citation
Wang, Yudiao; Tian, Zhiqiang; Du, Shaoyi; Lan, Xuguang (2020), MRMVSR_DataSet1, Dryad, Dataset, https://doi.org/10.5061/dryad.g79cnp5ms

Reviewer URL
You can share this version of your dataset files with others using the url below.
https://datadryad.org/stash/share/I4tPBrSJlrSfTTiM_6Gh__nAsyGVk7jHT3EG_sfgVdI

2nd part£º
Citation
Wang, Yudiao; Tian, Zhiqiang; Du, Shaoyi; Lan, Xuguang (2020), MRMVSR_DataSet2, Dryad, Dataset, https://doi.org/10.5061/dryad.qfttdz0dk

Reviewer URL
You can share this version of your dataset files with others using the url below.
https://datadryad.org/stash/share/Bv0_oxfwRmmdZdQQmRe5WeZzDhdC7M4xC-0Il17iBv4

3rd part£º
Citation
Wang, Yudiao; Tian, Zhiqiang; Du, Shaoyi; Lan, Xuguang (2020), MRMVSR_DataSet3, v3, Dryad, Dataset, https://doi.org/10.5061/dryad.5qfttdz2d

Reviewer URL
You can share this version of your dataset files with others using the url below.
https://datadryad.org/stash/share/hYqMiLRSAu0JvlGwIf7j4S3-1AbGwojxLKJCYxxyeVk
