# Supplementary material for: A multiresolution mixture generative adversarial network for video super-resolution
Source: PLoS One. 2020 Jul 10;15(7):e0235352. doi: 10.1371/journal.pone.0235352 (PMC7351143; doi:10.1371/journal.pone.0235352)
Supplement: S2 Data — (ZIP) [file pone.0235352.s002.zip]

Archive with 5 entries (4 files):
- Editage Editing Service/
- Editage Editing Service/Certificate_of_editing-PALTI_1.pdf
- Editage Editing Service/Letter_from_the_Editor.docx
- Editage Editing Service/PLOS_ONE_Editage.docx
- Editage Editing Service/Title_Page_-_ONE_Formatting.pdf
